# Supplementary material for: Octogenarian patients and laser-assisted lead extraction: Should we put a limit?
Source: PLoS One. 2023 Oct 20;18(10):e0284802. doi: 10.1371/journal.pone.0284802 (PMC10588874; doi:10.1371/journal.pone.0284802)
Supplement: S1 Data — (XLSX) [file pone.0284802.s001.xlsx]

## Sheet: OG
single coil	double coil Leads	RV leads	RA leads	LV Leads	remaining leads	Partial removal	Age	Sex	WEIGHT	HEIGHT	BMI	EF	NYHA	Diabetes	HTN	renal insufficiency(Crea >2)	Coronary disease	Lead age in months	ICD	Pocket infection	Bacteremia or Sepsis	endocarditis	functional abandomed lead	non functional lead	Pain as indication for removal
1	0	0	1	0	0		80	1	77	170	26.6436	45	3	0	1	0	1	139	1	1	0	0	0	0	0
1	0	0	1	1	0		80	1	74	163	27.852	25	3	1	1	1	0	103	1	0	0	1	0	0	0
1	0	1	1	0	0		80	1	79	171	27.0169	32	3	1	1	0	0	20	1	1	0	0	0	0	0
1	1	1	0	1	dual coil	1	80	1	68	182	20.5289	30	3	0	1	1	1	215	1	1
0	0	1	1	0			80	0	65	160	25.3906	65		0			1	20		1
0	0	1	1	0			80	1	76	180	23.4568	55	1	0			1	161						1
0	0	1	1	0			80	1	81	173	27.0641	30	3				1	56	1	1
0	0	1	1	0	1RA, 1RV	2	81	1	55	163	20.7008	60	1	1	1	0	0	246	0	1	0	0	0	0	0
0	0	2	0	0	0		81	1	64	164	23.7954	65	1	0	1	0	0	132	0	0	0	0	0	1	0
1	1	0	1	0	single coil	1	81	1	67	174	22.1297	30	1		1		1	121	1	1
0	0	1	1	0	0		#REF!	1	70	163	26.3465	60	3	0	1	0	1	142	1	1	0	0	0	0	0
0	1	0	1	0	0		82	1	89	170	30.7958	30	1	1	1	1	1	35	1	1	0	0	1	0	0
1	0	0	0	0	0		82	1	86	166	31.2092	50	2	1	1	0	1	54	0	1	0	0	0	0	0
0	0	2	1	0	1RV	1	82	0	72	165	26.4463	65	1	0	1	0	0	207	0	1	0	0	0	0	0
0	1	0	1	0	0		82	1	75	168	26.5731	30	1	1	1	0	1	13	1	1	0	0	0	0	0
1	1	0	0	0			82	0	53	163	19.9481	30	3	1	1	1	1	246	1					1
1	0	0	1	1	0		#REF!	1	79	168	27.9904	25	3	0	1	0	1	182	1	1	0	0	0	0	0
0	0	1	1	0	0		#REF!	1	95	180	29.321	53	2	0	1	0	1	74	0	1	0	0	0	0	0
0	1	0	1	1	0		83	1	80	173	26.7299	35	3	1	1	0	1	25	1	1	0	0	0	0	0
0	0	2	1	0	0		83	1	75	167	26.8923	50	2	0	1	0	1	108	1	1	0	0	0	0	0
0	0	1	1	0	0		83	0	73	160	28.5156	65	1	0	1	0	0	240	0	1	0	0	0	0	0
0	0	1	0	0	0		83	1	89	176	28.7319	55	4	1	1	0	1	48	1	0	1	1	0	0	0
1	0	0	0	0			83	1	70	168	24.8016	30	3				1	44	1		1
0	1	1	0	0	0		84	1	85	178	26.8274	35	2	1	1	0	1	185	1	0	0	1	0	0	0
1	0	1	1	0			84	1	63	170	21.7993	35	4			1		58	1			1
0	0	1	1	0	0		#REF!	1	65	172	21.9713	35	2	0	1	0	0	118	0	1	0	0	0	0	0
0	0	1	1	0	0		85	2	72	172	24.3375	50	3	0	1	0	1	59	1	1	0	0	0	0	0
0	0	2	1	0	0		85	1	68	170	23.5294	50	3	1	1	1	1	20	0	1	0	0	0	0	0
0	1	1	1	0	0		85	1	75	160	29.2969	34	3	1	1	1	1	49	1	0	0	0	0	1	0
1	0	0	0	0			85	1	95	162	36.1988	30	2		1	1	1	266	1					1
0	0	0	1	0	0		86	1	75	176	24.2123	60	1	1	0	0	1		0	1	0	0	0	0	0
0	0	1	1	0	0		86	1	85	175	27.7551	65	1	0	1	0	0	62	1	1	0	0	0	0	0
0	1	0	1	1	0		86	1	88	176	28.4091	38	3	1	1	1	1	10	0	0	0	1	0	0	0
1	1	0	1	0	1RA, 1 duolcoil	2	86	1	94	174	31.0477	48	2	1	1	1	0	206	1	1	0	0
0	0	1	1	0	0		#REF!	1	93	165	34.1598	35	3	0	1	0	1	20	0	0	0	0	0	0	0
1	0	0	0	0	0		89	1	75	172	25.3515	65	2	0	1	0	1	80	1	0	0	1	0	0	0
0	0	1	0	0	0		#REF!	1	70	172	23.6614	50	1	1	1	0	0	156	0	1	0	0	0	0	0
0	0	2	1	0			94	0	90	170	31.1419	60	2		1	1		240		1

## Sheet: jung
single coil	double coil Leads	RV leads	RA leads	LV Leads	remaining leads	Partial removal	Age	Sex	WEIGHT	HEIGHT	BMI	EF	NYHA	Diabetes	HTN	renal insufficiency(Crea >2)	Coronary disease	Lead age in months	ICD	Pocket infection	Bacteremia or Sepsis	endocarditis	functional abandomed lead	non functional lead	Pain as indication for removal
1	0	0	0	0	0		#REF!	1	31	147	14.3459	60	1	0	0	0	0	19	1	0	0	0	0	1	0
0	0	1	0	0	0		#REF!	0	58	164	21.5645	65	1	0	0	0	0	56	0	0	0	0	0	1	0
1	0	0	1	0	0		19	1	66	176	21.3068	60	1	0	1	0	0	24	1	1	0	0	0	0	0
1	0	0	0	0	0		#REF!	1	94	190	26.0388	30	2	0	0	0	0	11	1	0	0	0	0	1	0
0	0	1	1	0	0		21	1	80	180	24.6914	65	1	0	0	0	0	180	1	1	0	0	0	0	0
1	0	0	0	0	0		#REF!	0	53	170	18.3391	50	1	0	0	0	0	12	1	0	0	0	0	1	0
0	1	0	0	0	0		23	1	63	168	22.3214	70	1	0	0	0	0	95	1	0	0	0	0	1	0
1	0	0	0	0	0		25	0	77	164	28.6288	60	1	0	0	0	0	55	0	0	0	0	0	1	0
1	0	0	0	0	0		#REF!	1	63	169	22.0581	65	1	0	0	0	0	94	1	0	0	0	0	1	0
1	0	0	1	0			29	0	45	160	17.5781	45	1					27	1
2	0	0	0	0	1		32	1	72	188	20.3712	65	1	0	1	0	0	80	1	0	0	0	0	1	0
1	0	1	0	0	0		#REF!	0	89	164	33.0904	48	1	0	1	0	0	32	1	0	0	0	1	1	0
1	0	0	0	0	0		35	1	70	174	23.1206	40	3	0	1	0	0	102	1	0	0	0	0	1	0
0	1	0	0	0	0		35	1	142	198	36.2208	30	3	0	1	0	0	32	1	0	0	1	0	0	0
0	0	1	1	0	0		36	1	115	202	28.1835	60	1	0	0	0	0	86	0	0	0	0	0	1	0
1	0	0	0	0	0		37	0	69	175	22.5306	60	1	0	0	0	0	193	1	0	0	0	0	1	0
1	0	0	0	0	0		#REF!	1	58	169	20.3074	65	1	0	0	0	0	114	1	0	0	0	0	0	0
1	0	0	1	1	0		39	1	69	175	22.5306	30	2	0	1	1	0	44	1	0	0	1	0	0	0
1	0	0	0	0	0		39	0	64	168	22.6757	35	1	0	1	0	1	134	1	0	0	0	0	1	0
2	0	0	0	0	0		39	0	57	158	22.8329	56	1	0	1	0	0	112	1	0	0	0	0	1	0
1	1	0	0	0	0		40	1	85	175	27.7551	35	3	0	1	0	1	103	1	0	0	0	0	1	0
0	1	0	0	0	0		40	1	116	180	35.8025	22	3	0	0	0	0	59	1	0	1	1	0	0	0
0	0	1	0	0	0		42	1	74	162	28.1969	60	2	0	1	0	0	315	0	1	0	0	0	0	0
1	0	0	1	0	0		#REF!	0	128	165	47.0156	35	1	0	1	0	0	33	1	0	0	0	0	1	0
1	0	0	1	0	0		43	1	86	175	28.0816	65	1	1	1	0	0	95	0	0	0	0	0	1	0
2	0	0	0	1	1singel coil	1	44	1	105	193	28.1887	30	2	0	1	0	0	92	1	1	0	0	0	0	0
0	0	2	1	0	0		45	1	78	168	27.6361	60	1	0	0	0	0	175	0	1	0	0	0	0	0
0	0	2	1	0	0		#REF!	1	69	175	22.5306	58	1	0	0	0	0	25	0	0	0	0	0	1	0
0	0	1	1	0	0		46	0	66	164	24.539	65	2	0	0	0	0	162	0	0	0	1	0	0	0
0	0	1	1	0	0		#REF!	0	64	157	25.9645	65	1	0	0	0	0	13	0	0	0	0	0	1	0
1	0	0	0	0	0		#REF!	1	81	183	24.187	35	1	0	1	0	1	21	1	0	0	0	0	1	0
1	0	0	0	0	0		#REF!	1	60	163	22.5827	35	2	0	1	0	0	16	1	0	0	0	0	1	0
2	0	0	0	0	0		48	0	95	164	35.3212	35	3	0	1	0	1	148	1	0	0	0	0	1	0
2	0	0	0	0	2	2	48	1	78	176	25.1808	55	1	0	0	0	0	228	1	1	0	0	0	0	0
0	0	1	0	0	0		48	1	80	180	24.6914	25	1	1	1	1	1	15	0	0	0	0	0	1	0
1	0	0	0	0	0		#REF!	0	55	168	19.487	67	1	0	1	0	0	106	1	0	0	0	0	1	0
0	0	1	0	0	0		49	0	69	171	23.597	65	1	0	1	0	0	208	0	0	0	0	0	1	0
0	0	1	0	0			49	0	75	163	28.2284	10	3	0		nein		48						1
1	1	0	0	0	1 double coil		#REF!	0	55	165	20.202	50	1	0	0	0	0	192	1	0	0	0	0	1	0
0	2	0	1	2	0		50	1	85	176	27.4406	29	1	1	1	0	1	150	1	0	0	1	0	0	0
2	1	0	1	0			50	1	74	178	23.3556	15	2		1		1	81	1					1
1	0	0	0	0			50	1	81	176	26.1493	15	3					101	1
0	0	1	1	0			50	0	52	147	24.064	50	1			0	1	115		1
1	1	0	0	0	0		#REF!	0	80	166	29.0318	48	3	0	1	0	0	116	1	0	0	0	1	1	0
0	0	2	2	0	0		51	1	88	175	28.7347	60	2	0	1	0	0	142	0	0	0	1	0	0	0
1	0	0	0	0	0		51	1	80	172	27.0416	30	1	0	1	0	0	45	1	0	0	1	0	0	0
0	0	2	1	0	1RA, 1RV	2	51	0	69	171	23.597	65	1	0	0	0	0	112	0	1	0	0	0	0	0
1	0	0	1	0	0		51	0	80	169	28.0102	55	2	0	1	0	1	56	1	0	0	0	0	0	0
2	0	0	1	1	0		#REF!	1	94	174	31.0477	35	2	0	1	0	0	52	1	1	0	0	0	0	0
2	0	0	0	0	0		52	1	85	176	27.4406	35	2	0	1	1	0	169	1	0	0	1	0	0	0
1	0	0	0	0	0		52	1	127	175	41.4694	50	1	1	1	0	1	122	1	0	0	0	0	1	0
0	0	1	1	0	0		#REF!	1	83	180	25.6173	65	1	0	0	0	0	150	1	0	0	0	0	1	0
1	1	0	1	0	0		53	1	125	196	32.5385	40	1	0	0	0	0	94	1	0	0	0	0	1	0
1	0	0	0	0	0		53	1	82	170	28.3737	40	1	1	1	0	1	82	1	0	0	0	0	1	0
1	0	0	0	0	0		53	0	62	155	25.8065	35	2	0	1	0	0	62	1	0	0	1	0	0	0
0	0	1	1	0	0		53	0	60	165	22.0386	50	1	0	1	0	0	121	0	0	1	1	0	0	0
0	2	0	0	0	0		53	1	93	176	30.0232	20	3	0	1	0	0	20	1	1	0	0	0	0	0
1	1	1	0	0	both schock-leads		53	1	130	173	43.4361	10	2				0	278	1					1
0	1	2	0	0			53	0	72	168	25.5102	40	1				1	179	1					1
0	0	1	1	0	0		54	1	98	184	28.9461	50	1	0	1	0	0	167	0	0	0	0	0	1	0
1	0	1	1	0	0		54	1	80	183	23.8884	15	1	1	1	0	1	79	1	0	0	0	0	1	0
0	0	1	1	0			54	1	93	188	26.3128	20	4		1		1	81					1
1	0	0	1	0			54	1	100	179	31.21	55	1					139	1			1
1	1	0	0	0			54	1	104	184	30.7183	15	2	1	1	1	1	45	1	1
0	1	0	0	0	0		#REF!	1	77	160	30.0781	40	2	1	1	0	1	77	1	0	0	0	0	1	0
0	0	1	1	0	0		55	1	87	178	27.4587	50	1	0	0	0	0	149	0	1	0	0	0	0	0
1	0	0	0	1			55	1	78	175	25.4694	20	3	0		ja	1	70	1			1
1	0	0	0	0	0		#REF!	1	88	183	26.2773	25	1	0	1	0	0	41	1	0	0	0	0	1	0
0	1	0	0	0	0		#REF!	0	58	160	22.6562	30	4	0	1	0	0	61	1	0	0	0	0	1	0
0	1	1	1	1	0		56	1	110	175	35.9184	35	3	1	1	1	1	96	1	0	1	1	0	0	0
1	1	0	1	0	3	3	56	0	92	158	36.8531	50	1	0	1	0	0	194	1	0	0	0	0	1	0
0	0	1	1	0	0		#REF!	1	92	188	26.0299	69	1	0	0	0	0	58	1	0	0	0	0	1	0
0	1	0	0	0	0		#REF!	1	80	175	26.1224	35	1	0	1	0	1	55	1	0	0	0	0	1	0
1	0	0	0	0	0		57	0	111	166	40.2816	55	1	0	1	0	1	181	1	0	0	0	0	1	0
1	0	0	0	0	0		57	1	84	189	23.5156	35	1	0	1	0	1	66	1	0	0	0	1	0	0
1	0	0	0	0			57	1	90	187	25.7371	30	2	1	1	1	1	24	1			1
0	0	1	1	0	0		#REF!	0	59	168	20.9042	65	1	0	0	0	1	179	0	0	0	0	0	1	0
1	0	0	1	1	0		#REF!	1	85	165	31.2213	20	3	0	1	1	1	20	1	1	0	0	0	0	0
1	0	0	0	0	0		#REF!	1	113	175	36.898	35	2	1	1	0	0	235	1	0	0	0	0	1	0
0	1	0	1	0	0		58	1	73	176	23.5666	35	1	0	1	0	0		1	0	1	1	0	0	0
1	0	0	0	0	0		58	1	76	171	25.9909	55	2	0	1	0	1		1	0	0	0	0	1	0
0	1	0	0	1	0		58	1	97	179	30.2737	30	3	0	1	0	1	221	1	1	0	0	0	0	0
1	0	0	0	1	1LV		58	1	115	179	35.8915	30	3	1	1	0	0	86	1	0	0	0	0	1	0
0	1	0	1	0	0		58	1	88	178	27.7743	10	4	1	1	0	1	8	1	0	1	0	0	0	0
1	0	0	0	0	0		58	0	60	160	23.4375	35	2	0	1	1	1	40	1	1	1	1	0	0	0
1	0	1	1	1	0		58	0	66	164	24.539	35	2	0	1	0	0	49	1	1	0	0	0	0	0
0	1	0	1	1	1LV	1	58	1	56	168	19.8413	50	4	0	1	0	1	124	1	1	0	0	0	0	0
1	0	0	1	0	0		58	1	72	174	23.7812	58	3	0	1	0	1	64	1	1	0	0	0	0	0
1	0	0	0	0			58	1	120	170	41.5225	30	2		1	1		186	1					1
0	1	0	0	0	0		#REF!	0	45	166	16.3304	35	1	0	1	0	0	107	1	0	0	0	0	1	0
1	0	0	0	0	0		#REF!	0	75	170	25.9516	25	3	1	1	0	0	41	1	0	0	0	0	1	0
0	0	1	2	0	1 RA	1	59	1	82	183	24.4857	65	1	0	1	0	0	179	0	1	0	0	0	0	0
0	0	0	1	0	0		59	1	72	173	24.0569	30	1	0	1	0	1	167	1	0	0	0	0	1	0
1	0	0	1	0	0		59	1	130	175	42.449	25	2	1	1	0	1		1	1	0	0	0	0	0
1	0	0	1	1	0		59	1	100	173	33.4124	25	3	1	1	0	0	183	1	0	0	1	0	0	0
0	0	1	1	0	0		59	1	89	174	29.3962	50	4	0	1	0	1	60	1	0	1	1	0	0	0
0	0	1	0	0	0		#REF!	1	108	182	32.6048	30	3	1	1	0	1	97	1	0	0	0	0	1	0
0	0	1	1	0			60	1	85	181	25.9455	55	0		1		0	92						1
0	0	1	1	0			60	1	108	178	34.0866	15	3		1	1	1	18				1
0	1	0	1	0			60	1	75	174	24.7721	15	4	1	1	1		117	1			1
2	0	0	0	0	0		61	1	48	180	14.8148	20	1	0	1	0	1		1	1	1	0	0	0	0
1	0	1	1	2	1RV	1	61	1	82	174	27.0842	20	2	0	1	0	1	104	1	0	0	0	0	1	0
0	0	1	0	0	0		#REF!	1	64	164	23.7954	50	1	1	1	0	1	39	0	0	0	0	0	0	1
0	1	0	0	0			62	0	54	165	19.8347	55	1					111	1					1
0	0	1	1	0			62	1	75	167	26.8923	35	2				1	43	0					1
1	1	0	0	0	0		#REF!	0	65	167	23.3067	40	3	0	1	0	1	154	1	0	0	0	0	1	0
0	0	1	1	0	0		63	1	100	180	30.8642	50	1	1	1	0	0	51	0	1	0	0	0	0	0
1	0	0	1	0			63	1	105	167	37.6493	30	3		1		1	63	1	1
0	1	0	0	0	0		#REF!	1	95	172	32.112	25	2	0	1	0	1	105	1	0	0	0	0	1	0
0	1	0	0	0	0		#REF!	0	80	160	31.25	20	3	0	1	0	0	94	1	0	0	0	1	1	0
0	2	0	0	0	0		64	1	91	165	33.4252	45	1	1	1	0	0	90	1	1	0	0	0	0	0
0	2	0	1	0	0		#REF!	1	86	184	25.4017	40	1	0	0	0	0	84	1	0	0	0	0	1	0
0	0	2	1	0	0		65	1	102	172	34.4781	47	3	1	1	0	1	33	0	1	0	0	0	0	0
3	0	0	0	0	2 single coil	2	#REF!	1	82	186	23.7022	35	2	0	1	1	1	258	1	0	0	0	0	1	0
1	0	0	0	0	0		#REF!	1	69	157	27.993	25	4	1	1	0	1	109	1	0	0	0	0	1	0
0	1	0	0	0	0		66	0	114	170	39.4464	35	2	1	1	0	1	124	1	1	0	0	0	0	0
0	2	0	0	0	0		66	1	108	183	32.2494	30	3	0	1	0	0	50	1	0	0	0	0	1	0
2	0	2	1	0	0		66	1	100	178	31.5617	30	2	1	1	1	1	108	1	1	1	1	0	0	0
1	0	0	0	0			66	1	95	180	29.321	30	4	1	1	1	1	136	1	1
0	0	1	0	0			66	1	90	165	33.0579	55	1		1		1	93	0	1
0	1	0	0	0	0		#REF!	1	75	168	26.5731	35	1	0	1	0	1	146	1	0	0	0	0	1	0
0	0	1	1	0	0		#REF!	1	69	175	22.5306	65	1	0	1	0	1	152	0	1	0	0	0	0	0
2	0	0	0	0	0		67	0	70	170	24.2215	60	2	0	0	0	0	35	1	1	0	0	0	0	0
0	0	2	0	0	0		67	0	66	154	27.8293	50	1	0	1	0	0	162	0	0	0	1	0	0	0
0	1	0	1	0			67	1	82	172	27.7177	30	1	1	1	1	1	100	1	1
0	1	0	1	0	0		#REF!	0	80	164	29.7442	35	2	1	1	1	1	36	1	0	0	0	0	1	0
0	1	1	2	1	0		68	1	74	170	25.6055	25	3	0	1	0	0	27	1	0	0	0	0	1	0
1	0	1	1	0	0		68	1	116	176	37.4483	30	2	1	1	0	0	95	1	1	0	0	0	0	0
0	0	2	1	0	0		68	1	108	175	35.2653	55	2	1	1	0	0	131	1	0	0	0	0	0	0
0	0	1	1	0			68	1	75	175	24.4898	25	3					38	0					1
2	0	0	0	0	0		#REF!	1	100	178	31.5617	36	2	0	1	0	1	42	1	0	0	0	1	1	0
1	0	0	0	0	0		#REF!	0	80	165	29.3848	48	1	0	1	0	0	115	1	0	0	0	0	1	0
1	0	0	0	0	0		#REF!	1	73	178	23.04	35	1	0	1	0	1	31	1	0	0	0	0	1	0
1	0	0	0	0	0		69	1	112	187	32.0284	30	1	1	1	0	0	123	1	0	0	0	0	1	0
2	0	0	0	0	0		69	1	73	172	24.6755	35	2	1	1	0	1	77	1	0	0	1	0	0	0
0	0	1	2	0	0		69	1	93	180	28.7037	65	3	1	1	0		229	0	0	1	1	0	0	0
2	0	0	1	0	1RA		69	1	71	186	20.5226	55	1	0	1	0	0	248	1	0	0	0	0	1	0
2	0	0	1	0	1RA, 1RV		69	0	59	169	20.6575	24	3	0	1	0	0	130	1	0	0	0	0	1	0
0	1	0	0	0	0		69	1	75	180	23.1481	30	1	1	1	0	1	63	1	0	0	0	0	0	0
0	0	1	0	0	0		69	1	60	168	21.2585	25	3	0	1	0	0	12	1	0	0	0	0	1	0
0	0	2	1	0			69	1	55	164	20.4491	60	1		1	1	1	152	0	1
0	1	0	0	0	0		#REF!	1	64	167	22.9481	30	3	0	1	0	1	23	1	0	0	0	0	0	0
1	0	0	0	0	0		#REF!	0	61	167	21.8724	35	3	0	1	0	0	32	1	0	0	0	0	1	0
0	1	0	1	0	0		70	1	100	177	31.9193	40	2	1	1	1	1	34	1	1	0	0	0	0	0
1	0	0	0	0	0		70	1	74	169	25.9095	20	3	1	1	0	1	125	1	0	0	0	1	0	0
0	0	0	1	0	0		70	1	100	178	31.5617	55	3	1	1	0	0	233	0	1	1	0	0	0	0
0	0	1	1	0	0		70	1	62	169	21.7079	55	3	0	1	1	1	147	0	0	1	1	0	0	0
3	0	0	0	0	0		70	1	64	165	23.5078	65	1	0	1	1	0	80	1	0	0	1	0	0	0
0	0	1	1	0	0		70	1	92	176	29.7004	65	1	0	1	0	0	72	0	1	0	0	0	0	0
0	1	0	1	0	0		70	1	79	178	24.9337	35	3	0	1	1	1	84	1	0	0	0	0	1	0
0	1	0	1	0			70	1	96	184	28.3554	20	3	1	1	1	0	113	1			1
1	1	0	0	0			70	1	80	175	26.1224	35	1	1	1		1	129	1	1
1	0	1	1	1	0		#REF!	1	80	178	25.2493	30	2	0	1	0	0	139	1	1	1	0	0	0	0
2	0	0	0	0	0		#REF!	0	98	165	35.9963	28	2	0	1	0	0	190	1	0	0	0	0	1	0
0	0	1	1	0	0		71	1	89	186	25.7255	40	1	0	1	0	0	43	0	0	0	1	0	0	0
0	0	1	0	0	0		71	0	84	168	29.7619	34	2	0	1	0	0	94	0	0	0	0	0	1	0
1	0	0	1	0	1 RA	1	71	1	70	170	24.2215	65	2	0	0	0	1	76	1	0	0	0	0	1	0
1	0	0	0	0	0		71	0	49	163	18.4425	16	3	0	1	1	0	106	1	1	0	0	0	0	0
0	0	2	2	0			71	1	85	175	27.7551	60	1	0	1	0	0	236	0	1
1	1	0	0	0	0		72	1	100	173	33.4124	45	2	1	1	0	1	112	1	0	0	0	0	1	0
0	0	1	1	0	0		72	1	74	168	26.2188	45	3	1	1	0	1	111	0	1	0	0	0	0	0
0	1	0	1	1	0		72	1	85	176	27.4406	35	1	0	1	0	1	35	1	0	0	0	0	1	0
0	1	0	0	1	0		#REF!	0	72	168	25.5102	25	3	1	1	0	1	46	1	0	0	0	0	1	0
2	0	0	2	0	0		#REF!	1	79	170	27.3356	35	3	0	1	0	0	214	1	0	0	0	1	1	0
0	1	0	1	0	0		#REF!	1	80	172	27.0416	30	3	1	1	0	1	85	1	0	0	0	0	1	0
0	1	0	1	0	0		#REF!	1	92	187	26.309	30	3	0	1	0	0	64	1	0	0	0	0	1	0
1	1	0	1	1	4	2	73	1	90	178	28.4055	25	3	1	1	0	0	59	1	1	0	0	0	0	0
0	0	1	0	0	0		73	1	90	170	31.1419	30	3	1	1	0	1	91	0	0	0	0	0	1	0
1	1	0	0	0	0		73	0	95	182	28.6801	25	2	1	1	0	1	35	1	1	0	0	0	0	0
0	0	2	0	0	0		73	1	81	170	28.0277	50	2	0	1	0		264	1	0	0	0	0	0	0
1	0	0	0	0	0		73	1	73	175	23.8367	40	3	0	1	0	1	150	1	1	0	0	0	0	0
0	0	1	1	0	0		73	0	66	168	23.3844	60	1	0	1	0	1	70	0	1	0	0	0	0	0
1	0	0	0	0			73	1	69	170	23.8754	28					1	98	1	1
1	0	0	1	1	0		#REF!	0	72	165	26.4463	35	2	0	0	0	0	144	1	1	1	0	0	0	0
2	0	0	0	0	0		#REF!	1	88	172	29.7458	50	2	0	1	0	1	168	1	0	0	0	1	1	0
1	0	0	0	0	0		#REF!	1	150	170	51.9031	45	4	0	1	0	1	108	1	0	0	0	0	1	0
1	0	0	1	0	0		#REF!	0	65	173	21.7181	30	3	0	1	0	0	14	1	0	0	0	0	1	0
0	0	1	0	0			#REF!	1	63	168	22.3214	25	1	0	1	0	1	69	1	0	0	0	0	1	0
0	0	3	0	0	0		74	1	68	177	21.7051	65	1	0	0	0	0	217	0	0	1	1	0	0	0
2	0	1	0	0	0		74	1	85	174	28.075	65	2	1	1	0	1	162	1	1	0	0	0	0	0
1	0	0	1	1	0		74	1	90	176	29.0548	25	3	1	1	0	0	109	1	1	0	0	0	0	0
0	1	0	1	1	0		74	1	85	182	25.6612	25	3	1	1	0	0	63	1	1	0	0	0	0	0
1	0	0	0	0	0		74	0	63	159	24.9199	30	3	0	1	0	1	19	1	1	0	0	0	0	0
0	0	1	1	0	0		74	1	69	180	21.2963	52	1	0	1	0	0	130	0	1	0	0	0	0	0
1	0	1	2	1	0		74	1	95	180	29.321	25	2	1	1	1	1	46	1	1	0	0	0	0	0
0	0	1	1	0			74	0	80	160	31.25	60	1	0	0	1	0	74	0	0	0	1	0	0	0
2	0	0	1	0			74	0	84	150	37.3333	35	2	1	1		1	45	1	1
0	1	0	1	1			74	0	66	170	22.8374	43	2					108	1			1
0	0	1	1	0	0		#REF!	0	80	160	31.25	60	1	0	1	1	0	85	0	0	1	1	0	0	0
0	1	0	0	0	0		#REF!	1	82	176	26.4721	65	1	0	1	0	1	33	1	0	0	0	0	1	0
0	1	0	0	0	0		#REF!	1	67	165	24.6097	25	3	1	1	0	1	83	1	0	0	0	0	1	0
0	0	1	2	0	0		75	0	62	162	23.6244	50	2	0	1	0	0	192	0	0	1	1	0	0	0
0	2	0	1	0	0		75	1	72	173	24.0569	30	2	1	1	0	1	31	1	1	0	0	0	0	0
1	1	0	1	0	1RA, 1Double coul		75	1	98	189	27.4348	30	1	0	1	0	1	157	1	0	0	0	0	1	0
1	0	1	1	0	0		75	0	60	160	23.4375	30	2	0	1	0	0	214	1	0	0	0	0	1	0
0	0	1	1	0	2		75	0	52	162	19.8141	50	2	0	1	0	1	166	0	1	0	0	0	0	0
2	1	0	1	0	2 single coil	2	75	1	75	170	25.9516	35	3	1	1	0	1	176	0	1	1	0	0	0	0
1	0	1	2	0	0		75	0	83	162	31.6263	36	3	0	1	0	0	77	1	1	1	1	0	0	0
0	0	1	0	0	0		#REF!	1	81	180	25	35	2	0	1	1	1	38	1	1	0	0	0	0	0
0	1	0	0	0	0		76	1	69	170	23.8754	25	1	0	1	0	1	39	1	0	0	0	0	1	0
1	0	0	0	0	0		76	1	86	169	30.111	37	3	1	1	0	1	17	1	1	0	0	0	0	0
0	0	1	1	0			76	1	95	183	28.3675	55	1				0	147	0	1
2	0	0	1	0			76	1	81	173	27.0641	55			1	1	1	121	1	1
0	0	1	1	0			76	1	87	173	29.0688	55	2		1		0	110	0					1
0	1	1	1	1			76	0	53	158	21.2306	35	1		1		1	224	1	1
1	0	0	0	0	0		#REF!	1	61	165	22.4059	30	2	0	1	0	1	126	1	0	0	0	0	1	0
0	1	0	1	0	1 RA	1	#REF!	1	94	187	26.881	35	2	1	1	0	1	95	1	0	0	0	0	1	0
0	1	0	0	0	0		#REF!	1	76	165	27.9155	40	4	1	1	1	1	79	1	0	1	1	0	0	0
1	0	0	0	0	0		#REF!	0	71	168	25.1559	35	2	0	1	0	0	53	1	0	0	0	0	1	0
0	0	2	1	0	0		#REF!	0	80	160	31.25	60	1	0	0	0	0	58	0	0	0	0	0	1	1
0	1	1	2	1	1RA	1	77	1	95	176	30.6689	35	3	1	1	1	1	35	1	0	0	1	0	0	0
1	0	0	1	0	0		77	1	76	175	24.8163	30	3	1	1	0	1	81	1	0	0	0	0	1	0
1	0	0	1	0	0		77	1	75	178	23.6713	35	2	1	1	0	0	82	1	0	0	0	0	1	0
0	0	1	1	0	0		77	1	70	172	23.6614	50	4	0	1	1	1	107	0	0	0	1	0	0	0
1	0	0	1	1	0		77	1	75	169	26.2596	35	3	0	1	0	1	134	1	1	0	0	0	0	0
1	1	0	1	0	0		77	0	60	160	23.4375	25	1	0	1	0	1	150	1	1	0	0	0	0	0
0	0	1	1	0	0		77	0	55	164	20.4491	60	3	0	1	0	0	16	0	0	1	1	0	0	0
1	0	0	0	0			77	0	51	167	18.2868	25	2			1	1	74	1					1
0	0	1	1	0			77	0	50	160	19.5312	60	2		1		1	20	0	1	0	0
1	0	1	0	0	0		#REF!	1	90	184	26.5832	40	4	1	1	0	1	160	1	0	0	0	0	1	0
0	0	1	1	0	0		78	1	75	172	25.3515	60	1	0	1	0	0	125	0	1	0	0	0	0	0
1	1	0	0	0	0		78	1	65	183	19.4094	25	2	0	1	1	1	267	1	0	0	0	0	1	0
1	0	1	1	0	3		78	1	86	173	28.7347	30	2	1	1	0	1	124	1	0	0	0	0	1	0
0	0	1	0	0	0		78	1	92	188	26.0299	35	2	1	1	1	0	98	0	0	0	1	0	0	0
0	0	1	1	0	0		78	1	95	175	31.0204	50	2	0	1	0	1	55	0	1	0	0	0	0	0
1	1	0	1	0	0		78	1	89	180	27.4691	35	2	0	1	1	1	14	1	0	1	1	0	0	0
0	0	1	0	0	0		79	1	65	175	21.2245	55	1	0	0	0	1	99	0	1	1	0	0	0	0
1	1	0	0	0	0		79	0	70	168	24.8016	15	2	0	1	0	0	148	1	0	0	0	0	1	0
0	0	1	1	1	0		79	1	136	176	43.905	48	3	1	1	0	0	167	1	0	1	1	0	0	0
1	0	0	0	1			79	1	80	175	26.1224	15	4		1	1	1	68	1	1
0	1	0	1	0			79	1	63	170	21.7993	30	2		1		1	234	1		0	1
0	0	1	1	0			79	1	60	160	23.4375	55	3		1		1	128				1
